# Supplementary material for: Touching Emotions: How Touch Shapes Facial Emotional Processing Among Adolescents and Young Adults
Source: Int J Environ Res Public Health. 2025 Jul 15;22(7):1112. doi: 10.3390/ijerph22071112 (PMC12295908; doi:10.3390/ijerph22071112)
Supplement: Supplementary file 1 [file ijerph-22-01112-s001.zip]

Archive with 1 entries (1 files):
- ijerph-3667037-supplementary.pdf
